# Supplementary material for: Ciona as a Simple Chordate Model for Heart Development and Regeneration
Source: J Cardiovasc Dev Dis. 2016 Aug 9;3(3):25. doi: 10.3390/jcdd3030025 (PMC5023151; doi:10.3390/jcdd3030025)
Supplement: Supplementary file 1 [file jcdd-03-00025-s001.zip]

Archive with 3 entries (2 files):
- jcdd-130560-videos/
- jcdd-130560-videos/Video S1.mp4
- jcdd-130560-videos/Video S2.mp4
